# Supplementary material for: DoMYB75 coordinately regulates polysaccharide and anthocyanin biosynthesis in Dendrobium officinale
Source: Hortic Res. 2025 Oct 25;13(2):uhaf291. doi: 10.1093/hr/uhaf291 (PMC12903456; doi:10.1093/hr/uhaf291)
Supplement: Web_Material_uhaf291 [file web_material_uhaf291.zip]

Archive with 2 entries (2 files):
- Supplementary Tables.xlsx
- Supporting information.docx
