# Supplementary material for: DoMYB75 coordinately regulates polysaccharide and anthocyanin biosynthesis in Dendrobium officinale
Source: Hortic Res. 2025 Oct 25;13(2):uhaf291. doi: 10.1093/hr/uhaf291 (PMC12903456; doi:10.1093/hr/uhaf291)
Supplement: Web_Material_uhaf291 [file web_material_uhaf291.zip › Supplementary Tables.xlsx]

## Sheet: Table S1
Table S1 Primers used in this study.
Real-time quantitative RT-PCR analysis
DoMYB75RTF	5′-AAGGCCTCCAGCTTGTAATC-3′
DoMYB75RTR	5′-GCACCTTATTGCCGTTGTTC-3′
DoANSRTF	5′-GGCAGATACAGGGCTATGGA-3′
DoANSRTR	5′-GCTTCCAGCTTGTTTTCGTC-3′
DoCSLA3RTF	5′-TTCAACCGACCCGGAAATTA-3′
DoCSLA3RTR	5′-CTGTTGTCTCTGACCTCGTATG-3′
DoCSLA9RTF	5′-CCTACATCCCAGCCCTTATTAC-3′
DoCSLA9RTR	5′-TCGATGGAAGGACATGACTTG-3′
DoCSLA12RTF	5′-GATGGGATTTGCGAGTCTTTATTC-3′
DoCSLA12RTR	5′-CTCCCAAGCTCTTCATCTTCTT-3′
ActinRTF1	5′-TCCCAAGGCAAACAGAGAAA-3′
ActinRTR1	5′-GGCCACTAGCATATAGGGAAAG-3′
Transgene construct
DoMYB75-OxF	5′-GGATCCACGCGTAAGCTTATGGGAAGGAATTCGTGCAG-3′
DoMYB75-OxR	5′-CTGCAGGCATGCAAGCTTGAATCCACCTCCAATATCAA-3′
Yeast one-hybrid
pGADT7-MYB75F	5′-GGAGGCCAGTGAATTCATGGGAAGGAATTCGTGCAG-3′
pGADT7-MYB75R	5′-CACCCGGGTGGAATTCGAATCCACCTCCAATATCAA-3′
pHIS2-ANSF	5′-ACTATAGGGCGAATTCGAAGAATGTAGGAGAAGTTAA-3′
pHIS2-ANSR	5′-AGCTCCCCGGGAATTCGGCTTTGACTATTTGAGTTG-3′
pHIS2-CSLA3F	5′-ACTATAGGGCGAATTCATTCACCATATTAAATCTAT-3′
pHIS2-CSLA3R	5′-AGCTCCCCGGGAATTCGCGGCTTATATTAATTAACG-3′
pHIS2-CSLA9F	5′-ACTATAGGGCGAATTCAGCTTATTATTATAGAAGGG-3′
pHIS2-CSLA9R	5′-AGCTCCCCGGGAATTCCATACATAATATCTTAAATGC-3′
pHIS2-CSLA12F	5′-ACTATAGGGCGAATTCTCATGAATAAATTTGAAACC-3′
pHIS2-CSLA12R	5′-AGCTCCCCGGGAATTCTGTTTTATTATCGACCGACC-3′
Yeast activation analysis
MYB75-BDF	5′-CATGGAGGCCGAATTCATGGGAAGGAATTCGTGCAG-3′
MYB75-BDR1	5′-GGATCCCCGGGAATTCAGGCCTTTGCATGATGCTTG-3′
MYB75-BDF1	5′-CATGGAGGCCGAATTCCCTGCTTGTAATCTCATAGT-3′
MYB75-BDR	5′-GGATCCCCGGGAATTCGAATCCACCTCCAATATCAA-3′
Activation analysis in Nicotiana benthamiana leaves
pBD-DoMYB75F	5′-TCGCCGACCGGTAGGCCTATGGGAAGGAATTCGTGCAG-3′
pBD-DoMYB75R	5′-AACCAGAGTTAAAGGCCTGAATCCACCTCCAATATCAA-3′
Subcellular localization
DoMYB75-YFPF	5′-AGCTCAAGCTTCGAATTCATGGGAAGGAATTCGTGCAG-3′
DoMYB75-YFPR	5′-CCGTCGACTGCAGAATTCGAATCCACCTCCAATATCAA-3′
Promoter activity analysis
ProDoMYB75-GUSF	5′-ACGGATCCCCGGGAATTCCGATGTGGAACCAACATCCG-3′
ProDoMYB75-GUSR	5′-ACGACGGCCAGTGAATTCTGAGAGGTTAGCAGAGGACC-3′
Escherichia coli protein expression
DoMYB75-MBPF	5′-GGAAGGATTTCAGAATTCATGGGAAGGAATTCGTGCAG-3′
DoMYB75-MBPR	5′-ACGGCCAGTGCCAAGCTTGAATCCACCTCCAATATCAA-3′
Probe sequences
ProCSLA3-probeF	5′-TCACATTTATCACGTTTGAGTTCGATACCAACTTTTTTTTTTTTTTTTTGAGC-3′
ProCSLA3-probeR	5′-GCTCAAAAAAAAAAAAAAAAAGTTGGTATCGAACTCAAACGTGATAAATGTGA-3′
ProCSLA9-probeF	5′-TAAGAAACTTTGATAACTATTAGATGACCAAATTAATTCAATCATACCGTAAATAATTC-3′
ProCSLA9-probeR	5′-GAATTATTTACGGTATGATTGAATTAATTTGGTCATCTAATAGTTATCAAAGTTTCTTA-3′
ProCSLA12-probeF	5′-CCCTAAAGGTTGGAGTTGGTCACTCAACCTAACCTTAAATAATGATTCATGTTGTATTC-3′
ProCSLA12-probeR	5′-GAATACAACATGAATCATTATTTAAGGTTAGGTTGAGTGACCAACTCCAACCTTTAGGG-3′
ProANS-probeF	5′-CATCCAAAGTCACCTAACTACAGTCATTTAACCAAATCAAGGGCTAA-3′
ProANS-probeR	5′-TTAGCCCTTGATTTGGTTAAATGACTGTAGTTAGGTGACTTTGGATG-3′
Dual-Luciferase Reporter (DLR) Assay
ProCSLA3-LUCF	5′-GACGGTATCGATAAGCTTGGCAATATGTGTGAGGTTGATGAGGAC-3′
ProCSLA3-LUCR	5′-TCTAGAACTAGTGGATCCCCCAGCTGCTTTTCTGTTCC-3′
ProCSLA9-LUCF	5′-GACGGTATCGATAAGCTTGCCTCTTCGTAAGGCTCGCC-3′
ProCSLA9-LUCR	5′-TCTAGAACTAGTGGATCCCAGGCACTCATCAGCATTGG-3′
ProCSLA12-LUCF	5′-GACGGTATCGATAAGCTTTCTCTCCAACCTCCATCTCC-3′
ProCSLA12-LUCR	5′-TCTAGAACTAGTGGATCCGACCCTCCTCGTCCACATTA-3′
ProANS-LUCF	5′-GACGGTATCGATAAGCTTGAAATTTGAGCAACACTCATCC-3′
ProANS-LUCR	5′-TCTAGAACTAGTGGATCCAGGCTACCTTATGAGCATGC-3′
pEAQ-DoMYB75F	5′-CAAATTCGCGACCGGTATGGGAAGGAATTCGTGCAG-3′
pEAQ-DoMYB75R	5′-TGCTAGTCATACCGGTGAATCCACCTCCAATATCAA-3′
VIGS assay
DoMYB75-VIGASF	5′-AGTAAGGTTACCGAATTCTAATTTTTTATTTCATTATC-3′
DoMYB75-VIGASR	5′-CTTCGGGACATGCCCGGGGCATGGACTACTGCGGAAGA-3′

## Sheet: Table S2
Table S2 The accession numbers of genes used in this study.
DoMYB75	MA16_Dca003829
DoANS	MA16_Dca026251
DoCSLA3	MA16_Dca004944
DoCSLA9	MA16_Dca018515
DoCSLA12	MA16_Dca004942
